# Supplementary material for: Quasispecies Fitness Partition to Characterize the Molecular Status of a Viral Population. Negative Effect of Early Ribavirin Discontinuation in a Chronically Infected HEV Patient
Source: Int J Mol Sci. 2022 Nov 24;23(23):14654. doi: 10.3390/ijms232314654 (PMC9739305; doi:10.3390/ijms232314654)
Supplement: Supplementary file 1 [file ijms-23-14654-s001.zip]

Archive with 2 entries (2 files):
- ijms-1982579-supplementary.pdf
- Supplementary Table S1.xlsx
